# Supplementary material for: Epistasis Activation Contributes Substantially to Heterosis in Temperate by Tropical Maize Hybrids
Source: Front Plant Sci. 2022 Jul 11;13:921608. doi: 10.3389/fpls.2022.921608 (PMC9313604; doi:10.3389/fpls.2022.921608)
Supplement: Supplementary file 2 [file Table_2.XLSX]

## Sheet: a×a
Marker1	Chr1	Positon1	Marker2	Chr2	Positon2	P value	Effect
AX.86242136	2	47114632	AX.86294388	6	119876370	5.82376e-13	-38.3773
AX.86242136	2	47114632	AX.86294584	6	149134883	5.07552e-13	-56.1808
AX.91548544	2	209251765	AX.91017601	6	153272941	3.31902e-12	-65.7546
AX.91417782	4	171364658	AX.91017601	6	153272941	3.51786e-12	-65.7203
AX.90984360	6	28097907	AX.91017601	6	153272941	1.0458e-12	-38.3085
AX.86242136	2	47114632	AX.123950061	6	165631315	4.50614e-13	-56.2848
AX.86294388	6	119876370	AX.123950070	7	14462953	5.82376e-13	-38.3773
AX.86294584	6	149134883	AX.123950070	7	14462953	5.07552e-13	-56.1808
AX.123950061	6	165631315	AX.123950070	7	14462953	4.50614e-13	-56.2848
AX.86242136	2	47114632	AX.86263437	9	144308202	1.47556e-15	-55.1706
AX.123950070	7	14462953	AX.86263437	9	144308202	1.47556e-15	-55.1706
				a×a

## Sheet: a×d
Marker1	Chr1	Positon1	Marker2	Chr2	Positon2	P value	Effect
AX.86242136	2	47114632	AX.86294584	6	149134883	1.16721e-13	-57.6538
AX.86242136	2	47114632	AX.123950061	6	165631315	4.70199e-13	-56.4271
AX.86242136	2	47114632	AX.86263437	9	144308202	8.2793e-15	-56.7861
AX.91213030	2	226325963	AX.86277346	10	13399060	1.61123e-12	20.8332
AX.86311949	3	196240755	AX.91017601	6	153272941	1.12141e-12	-44.0608
AX.91417782	4	171364658	AX.91017601	6	153272941	3.6961e-12	-66.067
AX.90984360	6	28097907	AX.91017601	6	153272941	1.74463e-14	-43.1231
AX.86317333	6	128792691	AX.90646963	6	147428477	2.45625e-13	-30.9489
AX.86294584	6	149134883	AX.123950070	7	14462953	1.91295e-13	-57.4316
AX.91017601	6	153272941	AX.116874872	9	78336287	9.46452e-13	-40.5706
AX.123950061	6	165631315	AX.123950070	7	14462953	7.36174e-13	-56.2546
AX.123950070	7	14462953	AX.86263437	9	144308202	1.34822e-13	-51.4757
AX.86277346	10	13399060	AX.91190067	10	125930732	1.50826e-13	26.7614

## Sheet: d×d
Marker1	Chr1	Positon1	Marker2	Chr2	Positon2	P value	Effect
AX.86242136	2	47114632	AX.86294584	6	149134883	1.93759e-12	-54.672
AX.90848128	3	206701524	AX.91709535	6	152619476	4.79315e-13	-43.1195
AX.90984360	6	28097907	AX.91017601	6	153272941	7.37834e-14	-44.032
AX.91017540	6	153089114	AX.86259533	6	167227617	2.11479e-12	-39.8722
AX.86294584	6	149134883	AX.123950070	7	14462953	1.93759e-12	-54.672
AX.123944788	3	101955115	AX.86252092	7	123972991	9.29142e-14	-27.7996
AX.91603450	4	34858770	AX.90583886	9	101392598	5.67098e-13	-26.5891
AX.86242136	2	47114632	AX.86263437	9	144308202	1.36556e-12	-52.6323
AX.123950070	7	14462953	AX.86263437	9	144308202	1.36556e-12	-52.6323

## Sheet: result_heterotic_QTLCorl Pval A
Marker	Chr	positon	Corl	Pval
AX.86242136	2	47114632	0.286969	1.28563e-13
AX.91548544	2	209251765	0.313185	4.70598e-16
AX.91213030	2	226325963	0.332937	4.67106e-18
AX.90984360	6	28097907	0.361798	2.94622e-21
AX.91226082	6	28126265	0.240714	6.67929e-10
AX.86294388	6	119876370	0.436636	3.2026e-31
AX.86317333	6	128792691	0.390646	8.45479e-25
AX.90646963	6	147428477	0.390646	8.45479e-25
AX.86294584	6	149134883	0.264362	1.03593e-11
AX.91017601	6	153272941	0.345224	2.22617e-19
AX.123950070	7	14462953	0.287167	1.23484e-13
AX.116874872	9	78336287	0.332825	4.79867e-18
AX.86277346	10	13399060	0.335445	2.53719e-18
AX.91190067	10	125930732	0.255585	5.11133e-11
