# Supplementary material for: Epistasis Activation Contributes Substantially to Heterosis in Temperate by Tropical Maize Hybrids
Source: Front Plant Sci. 2022 Jul 11;13:921608. doi: 10.3389/fpls.2022.921608 (PMC9313604; doi:10.3389/fpls.2022.921608)
Supplement: Supplementary file 3 [file Table_3.XLSX]

## Sheet: d
marker	Chr	positon	Effect	P value
AX.91490972	1	203947479	12.9486	3.75822e-07
AX.86244169	3	51098011	12.4164	1.62572e-06
AX.86268544	3	71873824	12.4164	1.62572e-06
AX.86317082	6	95168721	13.4082	2.06128e-06

## Sheet: result_heterotic_QTLCorl Pval A
Marker	Chr	positon	Corl	Pval
AX.86244169	3	51098011	0.261334	2.64609e-07
AX.86268544	3	71873824	0.261334	2.64609e-07
AX.86317082	6	95168721	0.412161	6.81351e-17
