# Supplementary material for: Epistasis Activation Contributes Substantially to Heterosis in Temperate by Tropical Maize Hybrids
Source: Front Plant Sci. 2022 Jul 11;13:921608. doi: 10.3389/fpls.2022.921608 (PMC9313604; doi:10.3389/fpls.2022.921608)
Supplement: Supplementary file 4 [file Table_4.XLSX]

## Sheet: a×a
Marker1	Chr1	Positon1	Marker2	Chr2	Positon2	P value	Effect
AX.90708112	1	222797650	AX.86242136	2	47114632	2.14749e-12	-4.36551
AX.90619372	2	8921212	AX.86242136	2	47114632	3.24349e-13	4.0032
AX.90732620	2	9278556	AX.86242136	2	47114632	1.94292e-13	3.94457
AX.90732507	2	8888770	AX.123946762	3	8884867	5.05473e-13	3.55437
AX.90732620	2	9278556	AX.91555801	3	12412843	1.65634e-12	2.65913
AX.86242136	2	47114632	AX.90901493	4	174962847	5.51041e-13	4.55081
AX.86242136	2	47114632	AX.90963390	5	164123299	5.55795e-13	3.65769
AX.86160840	1	14566042	AX.91004502	6	107367017	9.37986e-14	-3.62748
AX.91494408	1	221808395	AX.91004502	6	107367017	2.38944e-17	-4.14895
AX.86249817	6	13479964	AX.91701029	6	108528460	2.70191e-12	2.5289
AX.91701029	6	108528460	AX.86317333	6	128792691	1.58911e-13	3.19324
AX.86242136	2	47114632	AX.91015328	6	145490721	2.07893e-12	-4.28201
AX.86286116	1	222371706	AX.91017601	6	153272941	3.16275e-12	3.96924
AX.90720872	1	269597677	AX.91017601	6	153272941	1.67938e-14	4.62906
AX.91511008	2	9505657	AX.91017601	6	153272941	1.87e-13	-4.38673
AX.91515596	2	34345625	AX.91017601	6	153272941	2.43562e-14	5.32118
AX.86242136	2	47114632	AX.91017601	6	153272941	1.55665e-12	6.16692
AX.91544495	2	186695092	AX.91017601	6	153272941	4.64567e-13	4.6218
AX.91547610	2	204034701	AX.91017601	6	153272941	1.66188e-12	4.15164
AX.123946762	3	8884867	AX.91017601	6	153272941	2.37819e-13	6.61405
AX.86268184	3	25955307	AX.91017601	6	153272941	1.87299e-12	4.28187
AX.91579532	3	137711958	AX.91017601	6	153272941	2.3008e-15	6.05484
AX.90576098	3	176785297	AX.91017601	6	153272941	7.15935e-13	6.51637
AX.91594728	3	220451536	AX.91017601	6	153272941	9.69419e-13	4.82057
AX.123944991	4	180547084	AX.91017601	6	153272941	1.24435e-12	4.9877
AX.90601221	4	225732051	AX.91017601	6	153272941	3.10247e-12	-3.91268
AX.86257733	5	15217097	AX.91017601	6	153272941	4.86668e-13	5.47473
AX.90627324	5	70044671	AX.91017601	6	153272941	1.09253e-17	5.85378
AX.90973047	5	200134636	AX.91017601	6	153272941	4.14965e-14	5.46057
AX.86293467	5	204167767	AX.91017601	6	153272941	2.26081e-12	5.34823
AX.91225561	5	204548407	AX.91017601	6	153272941	9.41841e-13	6.48691
AX.91225980	6	8140019	AX.91017601	6	153272941	1.16805e-12	4.17104
AX.86249817	6	13479964	AX.91017601	6	153272941	1.6118e-12	4.15942
AX.86249843	6	16019460	AX.91017601	6	153272941	7.80913e-14	7.74771
AX.90984360	6	28097907	AX.91017601	6	153272941	3.54914e-13	4.34975
AX.86281048	6	42597121	AX.91017601	6	153272941	9.83702e-14	7.70416
AX.90994021	6	66152370	AX.91017601	6	153272941	7.86771e-14	6.32846
AX.86316932	6	79784441	AX.91017601	6	153272941	1.64882e-14	4.53027
AX.86273522	6	102756965	AX.91017601	6	153272941	7.06691e-13	6.51466
AX.91003959	6	105265687	AX.91017601	6	153272941	2.18206e-13	5.27131
AX.90606028	6	107038517	AX.91017601	6	153272941	1.83983e-16	4.63206
AX.90620935	6	115903236	AX.91017601	6	153272941	1.42903e-12	4.15158
AX.86317333	6	128792691	AX.91017601	6	153272941	7.02146e-13	4.87474
AX.91555801	3	12412843	AX.91710173	6	155835746	1.10679e-13	6.08457
AX.90627324	5	70044671	AX.91710173	6	155835746	2.52281e-12	5.69307
AX.91017601	6	153272941	AX.91018471	6	156356176	5.66832e-14	4.90458
AX.90708112	1	222797650	AX.123950070	7	14462953	2.14749e-12	-4.36551
AX.90619372	2	8921212	AX.123950070	7	14462953	3.24349e-13	4.0032
AX.90732620	2	9278556	AX.123950070	7	14462953	1.94292e-13	3.94457
AX.90901493	4	174962847	AX.123950070	7	14462953	5.51041e-13	4.55081
AX.90963390	5	164123299	AX.123950070	7	14462953	5.55795e-13	3.65769
AX.91015328	6	145490721	AX.123950070	7	14462953	2.07893e-12	-4.28201
AX.91017601	6	153272941	AX.123950070	7	14462953	1.55665e-12	6.16692
AX.90635455	4	203335629	AX.91033048	7	42553899	5.69265e-14	5.40115
AX.86291746	4	217369219	AX.91033048	7	42553899	2.80276e-12	3.55774
AX.91017601	6	153272941	AX.91033048	7	42553899	2.54769e-13	6.2502
AX.90732620	2	9278556	AX.91055195	7	128445025	4.5239e-13	2.802
AX.91017601	6	153272941	AX.91055195	7	128445025	1.22333e-15	5.36173
AX.91017601	6	153272941	AX.91394351	7	130881832	5.41107e-13	4.01341
AX.86242136	2	47114632	AX.86295733	7	147608760	3.43986e-16	5.60018
AX.86317333	6	128792691	AX.86295733	7	147608760	4.5883e-14	3.55579
AX.123950070	7	14462953	AX.86295733	7	147608760	3.43986e-16	5.60018
AX.86242136	2	47114632	AX.90599366	7	162967986	5.11248e-13	4.0705
AX.86317333	6	128792691	AX.90599366	7	162967986	1.52909e-12	2.87447
AX.123950070	7	14462953	AX.90599366	7	162967986	5.11248e-13	4.0705
AX.86242136	2	47114632	AX.90646864	7	165788238	1.15941e-12	5.33877
AX.123950070	7	14462953	AX.90646864	7	165788238	1.15941e-12	5.33877
AX.86242136	2	47114632	AX.91098446	8	115829144	3.74475e-12	-4.38255
AX.123950070	7	14462953	AX.91098446	8	115829144	3.74475e-12	-4.38255
AX.91017601	6	153272941	AX.91114493	8	172404637	8.37398e-14	6.29494
AX.91017601	6	153272941	AX.91427917	9	126940502	7.90034e-14	7.73564
AX.86242136	2	47114632	AX.86263437	9	144308202	3.72908e-15	6.09071
AX.123950070	7	14462953	AX.86263437	9	144308202	3.72908e-15	6.09071
AX.91017601	6	153272941	AX.90614204	9	149807426	1.37574e-13	6.66584
AX.91494408	1	221808395	AX.91155300	9	149901329	2.61859e-13	-2.16091
AX.91017601	6	153272941	AX.86277257	9	150319381	2.28008e-13	6.40448
AX.86242136	2	47114632	AX.90587179	9	152634692	7.62854e-15	4.83938
AX.91559518	3	32554820	AX.90587179	9	152634692	2.88774e-15	4.06961
AX.90830348	3	140793826	AX.90587179	9	152634692	5.90547e-13	2.33161
AX.90985169	6	31008272	AX.90587179	9	152634692	6.00037e-13	2.34208
AX.123950070	7	14462953	AX.90587179	9	152634692	7.62854e-15	4.83938
AX.86242136	2	47114632	AX.91806707	9	153303571	2.23677e-13	5.40441
AX.123950070	7	14462953	AX.91806707	9	153303571	2.23677e-13	5.40441
AX.91017601	6	153272941	AX.90597155	9	154643756	4.69134e-13	7.58741
AX.91017601	6	153272941	AX.91820170	10	69554125	4.44768e-13	7.59187
AX.91017601	6	153272941	AX.91182697	10	97546309	3.00588e-12	-3.95586
AX.90632029	1	221241106	AX.91190472	10	127441988	1.47298e-12	4.02039
AX.90587179	9	152634692	AX.91190472	10	127441988	2.71002e-12	4.39156
AX.91017601	6	153272941	AX.86256943	10	139828809	1.48525e-13	6.647
AX.90732507	2	8888770	AX.86257037	10	142762648	3.16483e-13	3.56526
AX.91017601	6	153272941	AX.86257037	10	142762648	1.48203e-13	6.64227
AX.91017601	6	153272941	AX.86299476	10	146676771	1.97527e-15	4.77175
AX.91710173	6	155835746	AX.86299476	10	146676771	1.19949e-12	5.08068

## Sheet: a×d
Marker1	Chr1	Positon1	Marker2	Chr2	Positon2	P value	Effect
AX.91465427	1	64261324	AX.86286116	1	222371706	1.2006e-12	2.37547
AX.90638198	1	212981433	AX.86266004	1	230519577	6.71906e-15	3.30192
AX.91380241	1	220980715	AX.86266004	1	230519577	2.85535e-13	2.85474
AX.123946205	1	276992931	AX.90732620	2	9278556	2.26782e-12	3.01116
AX.91380241	1	220980715	AX.90867251	4	43340627	2.24121e-12	4.1506
AX.86242136	2	47114632	AX.86291437	4	180053538	2.61045e-13	4.36638
AX.91465789	1	66169327	AX.90627324	5	70044671	5.78898e-14	2.55672
AX.90842610	3	187706275	AX.90627324	5	70044671	1.78805e-12	2.52568
AX.91425449	2	6200440	AX.86249817	6	13479964	4.87145e-13	2.38199
AX.90707717	1	221406174	AX.91004502	6	107367017	6.10188e-13	-3.67572
AX.91494408	1	221808395	AX.91004502	6	107367017	2.27603e-12	-3.48762
AX.123946762	3	8884867	AX.91701029	6	108528460	2.22836e-12	3.9886
AX.91380241	1	220980715	AX.91006468	6	114437635	3.74181e-12	3.33232
AX.86249817	6	13479964	AX.86294388	6	119876370	8.92618e-13	2.61899
AX.86240443	1	148628650	AX.86317333	6	128792691	3.76608e-13	3.13397
AX.123944471	1	176095594	AX.86317333	6	128792691	2.23131e-12	3.10038
AX.86302827	1	11955865	AX.91017601	6	153272941	2.93043e-12	7.23912
AX.91387468	1	12517968	AX.91017601	6	153272941	8.33546e-13	4.18156
AX.90653193	1	12522038	AX.91017601	6	153272941	7.36715e-14	5.52888
AX.90653237	1	12657578	AX.91017601	6	153272941	8.30578e-14	5.54367
AX.123944378	1	20420587	AX.91017601	6	153272941	5.05051e-13	4.6623
AX.91442923	1	45511637	AX.91017601	6	153272941	2.01544e-12	7.28056
AX.86265156	1	101731535	AX.91017601	6	153272941	1.15821e-13	-4.47412
AX.90686786	1	140961922	AX.91017601	6	153272941	3.31421e-13	4.79771
AX.86285673	1	162542042	AX.91017601	6	153272941	8.12992e-13	-4.97051
AX.91484844	1	169255818	AX.91017601	6	153272941	2.98046e-12	4.00144
AX.86266004	1	230519577	AX.91017601	6	153272941	6.56578e-13	4.58007
AX.123946124	1	267896371	AX.91017601	6	153272941	1.77396e-12	-4.07533
AX.86279085	1	292863910	AX.91017601	6	153272941	2.99748e-12	3.95401
AX.91515596	2	34345625	AX.91017601	6	153272941	1.5852e-12	4.99926
AX.86262622	3	5227786	AX.91017601	6	153272941	1.72214e-12	5.20494
AX.86244868	3	140864200	AX.91017601	6	153272941	2.73045e-14	4.84329
AX.90578523	3	144685915	AX.91017601	6	153272941	2.73045e-14	4.84329
AX.90585156	3	210790232	AX.91017601	6	153272941	3.75604e-16	6.14905
AX.123944935	4	74637970	AX.91017601	6	153272941	1.33041e-12	4.25337
AX.123945039	5	860651	AX.91017601	6	153272941	2.76105e-16	-4.64344
AX.123947670	5	5434781	AX.91017601	6	153272941	2.76756e-12	3.96046
AX.90627324	5	70044671	AX.91017601	6	153272941	2.43913e-16	5.65556
AX.90973047	5	200134636	AX.91017601	6	153272941	2.74498e-13	5.2968
AX.86249817	6	13479964	AX.91017601	6	153272941	1.21302e-14	4.50999
AX.86249843	6	16019460	AX.91017601	6	153272941	1.97317e-12	7.28869
AX.91226082	6	28126265	AX.91017601	6	153272941	1.8417e-13	4.21791
AX.86281048	6	42597121	AX.91017601	6	153272941	2.522e-12	7.24875
AX.90606028	6	107038517	AX.91017601	6	153272941	7.12436e-14	4.49494
AX.123945039	5	860651	AX.91710173	6	155835746	2.14089e-13	-4.87976
AX.91017601	6	153272941	AX.91018471	6	156356176	4.74513e-15	5.3305
AX.86240443	1	148628650	AX.90598371	6	159380788	3.84342e-12	3.71518
AX.90973047	5	200134636	AX.86325047	6	160622666	6.29535e-13	3.94753
AX.90604521	4	239503968	AX.91448178	6	166166355	7.78212e-15	2.75143
AX.86291408	4	176460898	AX.123950070	7	14462953	6.43289e-13	-4.0972
AX.90643608	1	49411445	AX.123948611	7	41421683	3.10857e-12	4.47554
AX.123948488	7	14461184	AX.86251835	7	99622721	1.95233e-12	6.13008
AX.91017601	6	153272941	AX.91394351	7	130881832	2.191e-13	4.13625
AX.86242136	2	47114632	AX.86295733	7	147608760	7.59355e-17	5.89564
AX.123950070	7	14462953	AX.86295733	7	147608760	7.59355e-17	5.89564
AX.86249817	6	13479964	AX.86318913	7	150183839	1.16286e-12	3.60354
AX.86285673	1	162542042	AX.91742742	7	163679141	4.41528e-13	-2.64879
AX.91017601	6	153272941	AX.91114493	8	172404637	1.47468e-12	6.37583
AX.91017601	6	153272941	AX.91427917	9	126940502	4.11949e-14	7.88055
AX.86242136	2	47114632	AX.86263437	9	144308202	4.45186e-17	6.86668
AX.123950070	7	14462953	AX.86263437	9	144308202	4.45186e-17	6.86668
AX.123944471	1	176095594	AX.86321820	9	145846306	1.11459e-12	2.66256
AX.91017601	6	153272941	AX.90614204	9	149807426	1.79525e-13	6.78949
AX.91017601	6	153272941	AX.86277257	9	150319381	5.15936e-13	6.55088
AX.91449095	1	36347493	AX.91806700	9	153262438	3.51078e-12	2.72293
AX.86242136	2	47114632	AX.91806707	9	153303571	8.41018e-14	5.61597
AX.90578313	3	199019188	AX.91806707	9	153303571	7.5618e-13	-3.211
AX.90973549	5	201990013	AX.91806707	9	153303571	3.40961e-12	-3.54722
AX.123950070	7	14462953	AX.91806707	9	153303571	8.41018e-14	5.61597
AX.91017601	6	153272941	AX.90597155	9	154643756	1.45278e-12	7.89762
AX.91017601	6	153272941	AX.91820170	10	69554125	5.55674e-13	7.62568
AX.90648907	1	2691620	AX.91829522	10	120714577	5.10829e-14	4.51562
AX.86240443	1	148628650	AX.91190472	10	127441988	9.21711e-13	4.34498
AX.91380241	1	220980715	AX.91190472	10	127441988	9.16551e-15	4.31545
AX.123948611	7	41421683	AX.91190472	10	127441988	1.94483e-12	4.36159
AX.91017601	6	153272941	AX.86257037	10	142762648	2.20261e-13	6.64193
AX.91017601	6	153272941	AX.86299476	10	146676771	2.14367e-17	5.18019
AX.91710173	6	155835746	AX.86299476	10	146676771	1.10511e-13	5.32674
AX.123946205	1	276992931	AX.90732507	2	8888770	3.13245e-13	2.92968
AX.91480436	1	146719304	AX.86242136	2	47114632	1.15969e-12	4.42775
AX.86307517	1	190610531	AX.86242136	2	47114632	1.2524e-13	4.62492
AX.90708112	1	222797650	AX.86242136	2	47114632	2.9996e-14	4.86267
AX.90619372	2	8921212	AX.86242136	2	47114632	1.089e-12	4.09777
AX.90732620	2	9278556	AX.86242136	2	47114632	1.70087e-14	4.13842
AX.90732507	2	8888770	AX.123946762	3	8884867	9.22464e-13	3.52433
AX.90732620	2	9278556	AX.123946762	3	8884867	1.09982e-13	3.85772
AX.86160840	1	14566042	AX.90817678	3	92151248	1.69595e-13	4.00481
AX.91494408	1	221808395	AX.90817678	3	92151248	8.98812e-16	4.39832
AX.86265156	1	101731535	AX.123947401	4	58955693	3.31026e-12	-3.10062
AX.86242136	2	47114632	AX.86291408	4	176460898	1.00961e-12	-4.06166
AX.90732620	2	9278556	AX.86270977	4	202663453	3.22114e-14	2.77659
AX.86315065	5	69891721	AX.86316233	5	207034827	1.85234e-12	3.92078
AX.86317333	6	128792691	AX.91707347	6	141246261	3.54405e-12	3.43043
AX.123946205	1	276992931	AX.90646963	6	147428477	2.34959e-12	3.39578
AX.90627324	5	70044671	AX.90646963	6	147428477	3.33493e-12	2.48364
AX.91004502	6	107367017	AX.90646963	6	147428477	2.68122e-12	3.79367
AX.86317333	6	128792691	AX.90646963	6	147428477	1.00048e-14	3.67154
AX.91544495	2	186695092	AX.91017601	6	153272941	1.44918e-12	4.58735
AX.90617537	2	197225782	AX.91017601	6	153272941	1.75838e-12	4.49368
AX.123946762	3	8884867	AX.91017601	6	153272941	2.11593e-13	6.65278
AX.90576098	3	176785297	AX.91017601	6	153272941	1.52551e-12	6.52935
AX.123944991	4	180547084	AX.91017601	6	153272941	5.67702e-15	5.72062
AX.86257733	5	15217097	AX.91017601	6	153272941	1.1178e-12	5.50991
AX.86293467	5	204167767	AX.91017601	6	153272941	3.31922e-12	5.37895
AX.91225561	5	204548407	AX.91017601	6	153272941	5.39937e-14	6.95805
AX.90984360	6	28097907	AX.91017601	6	153272941	2.95594e-13	4.6174
AX.90994021	6	66152370	AX.91017601	6	153272941	2.73013e-14	6.56614
AX.86316932	6	79784441	AX.91017601	6	153272941	8.60079e-15	4.70009
AX.86317333	6	128792691	AX.91017601	6	153272941	2.02841e-12	4.80081
AX.91015574	6	146381011	AX.91017601	6	153272941	2.35208e-13	5.72497
AX.90627324	5	70044671	AX.91710173	6	155835746	5.18288e-13	6.05471
AX.86265156	1	101731535	AX.90612924	6	160021683	1.11161e-13	2.74358
AX.91480436	1	146719304	AX.123950070	7	14462953	1.15969e-12	4.42775
AX.86307517	1	190610531	AX.123950070	7	14462953	1.2524e-13	4.62492
AX.90708112	1	222797650	AX.123950070	7	14462953	2.9996e-14	4.86267
AX.90619372	2	8921212	AX.123950070	7	14462953	1.089e-12	4.09777
AX.90732620	2	9278556	AX.123950070	7	14462953	1.70087e-14	4.13842
AX.86291437	4	180053538	AX.123950070	7	14462953	3.20712e-13	4.35144
AX.90867251	4	43340627	AX.123948611	7	41421683	9.39863e-13	4.45934
AX.91006468	6	114437635	AX.123948611	7	41421683	2.28964e-13	3.78145
AX.90635455	4	203335629	AX.91033048	7	42553899	6.10952e-13	5.30001
AX.91594728	3	220451536	AX.91057815	7	138123972	9.19748e-13	3.04556
AX.86249817	6	13479964	AX.86274980	7	156361916	3.81726e-12	2.41623
AX.86242136	2	47114632	AX.91097346	8	111703783	1.17546e-12	-4.17574
AX.123950070	7	14462953	AX.91097346	8	111703783	1.17546e-12	-4.17574
AX.91017601	6	153272941	AX.91768015	8	122005869	1.41201e-13	-4.2546
AX.90627324	5	70044671	AX.91115470	8	175737705	1.47829e-13	4.9001
AX.86327029	3	14970727	AX.86320849	9	34102322	9.83324e-13	-2.28995
AX.123946762	3	8884867	AX.86276525	9	37264484	2.43645e-12	3.27046
AX.91017601	6	153272941	AX.123945546	9	105064919	6.33914e-13	-3.90424
AX.90973047	5	200134636	AX.90602723	9	105565059	4.09639e-14	-2.92655
AX.91017601	6	153272941	AX.91408980	9	120081633	2.09336e-12	-3.97639
AX.91480436	1	146719304	AX.91839917	9	130573267	2.17405e-12	2.4146
AX.91097346	8	111703783	AX.91155961	9	152254908	1.96445e-13	2.53074
AX.86242136	2	47114632	AX.90587179	9	152634692	3.64345e-12	4.35972
AX.91559518	3	32554820	AX.90587179	9	152634692	3.72618e-12	3.80313
AX.123950070	7	14462953	AX.90587179	9	152634692	3.64345e-12	4.35972
AX.86160840	1	14566042	AX.91186598	10	112084761	3.93642e-13	3.60043
AX.86317333	6	128792691	AX.91829522	10	120714577	5.43781e-13	3.32312
AX.91015328	6	145490721	AX.91190472	10	127441988	1.03457e-12	4.52672
AX.90732507	2	8888770	AX.86278163	10	134220536	1.58496e-12	2.50867
AX.90732620	2	9278556	AX.86257037	10	142762648	7.14135e-13	3.61383
AX.91701029	6	108528460	AX.86257037	10	142762648	7.96256e-13	4.04691
AX.91017601	6	153272941	AX.86256981	10	144513547	4.61837e-13	5.0519
AX.123947897	5	69326991	AX.86259122	10	146694714	2.63929e-13	-3.03726

## Sheet: d×d
Marker1	Chr1	Positon1	Marker2	Chr2	Positon2	P value	Effect
AX.91442923	1	45511637	AX.90671325	1	78584089	2.63817e-14	3.87604
AX.90643608	1	49411445	AX.91480436	1	146719304	2.26299e-12	-4.54604
AX.86285781	1	174153354	AX.91393328	1	180337781	8.3668e-13	3.85252
AX.90702223	1	201469324	AX.86279085	1	292863910	5.31741e-13	3.00039
AX.123946205	1	276992931	AX.90732620	2	9278556	6.49426e-13	3.17717
AX.90636558	1	45509930	AX.91511008	2	9505657	2.46481e-12	-3.29877
AX.90640772	1	47316856	AX.91511008	2	9505657	1.71729e-12	2.9512
AX.91420186	1	296258858	AX.91511008	2	9505657	2.46481e-12	-3.29877
AX.123944471	1	176095594	AX.91515596	2	34345625	1.64366e-12	3.21387
AX.86278491	2	40525892	AX.90783336	2	199891369	1.92811e-12	3.13188
AX.91485604	1	173039009	AX.90784982	2	205925908	3.78878e-13	2.93803
AX.86265156	1	101731535	AX.91411486	3	7978336	7.23311e-14	-3.29651
AX.91464432	1	58979899	AX.91555498	3	10608793	2.68579e-13	-2.71048
AX.91386443	1	268170260	AX.86244027	3	31906438	2.22511e-12	2.48515
AX.90533846	2	46437351	AX.91564488	3	58709930	4.62308e-13	2.75944
AX.91453405	2	228877000	AX.86310931	3	69558888	1.75704e-12	2.91736
AX.91494408	1	221808395	AX.90817678	3	92151248	1.26924e-12	4.29167
AX.90580550	2	42620006	AX.123946868	3	93187560	1.49327e-13	3.23369
AX.91551474	2	224985641	AX.91578290	3	131231278	1.4437e-12	2.64487
AX.86265156	1	101731535	AX.90834451	3	156714515	5.73496e-15	-3.42425
AX.86265156	1	101731535	AX.90629977	3	173255340	4.48629e-14	-3.33251
AX.91511497	2	12230943	AX.123947038	3	179788575	2.56e-12	2.82251
AX.123944360	1	4983841	AX.90842946	3	188906757	2.947e-12	2.57883
AX.86261746	1	104044835	AX.86269486	3	201963177	9.10261e-15	3.00747
AX.91545952	2	194879931	AX.86245857	4	12615265	4.09049e-13	-2.96467
AX.86265156	1	101731535	AX.90862736	4	26521346	1.19783e-12	-3.45815
AX.86265156	1	101731535	AX.123947401	4	58955693	2.14712e-13	-3.33113
AX.86265156	1	101731535	AX.86312843	4	70444309	4.11221e-13	-2.96457
AX.90659202	1	34139918	AX.90874693	4	71040016	2.37885e-12	3.28726
AX.86262924	2	16696365	AX.86246735	4	126665646	1.27076e-13	2.84553
AX.91479911	1	144050935	AX.91219570	4	127406966	3.45809e-16	3.02385
AX.91581075	3	146694622	AX.86247015	4	156693080	8.09322e-14	-2.99615
AX.90593470	2	5863097	AX.90900071	4	169620116	1.75888e-14	2.95638
AX.91408592	3	218347814	AX.86282519	4	170217403	1.83633e-13	2.80146
AX.90827291	3	129148688	AX.86247193	4	173102099	2.79343e-13	-2.74442
AX.90631171	3	199552035	AX.90902013	4	176655966	5.54357e-15	3.0176
AX.123945521	3	133891779	AX.90902132	4	177040810	2.62354e-12	2.54123
AX.86243957	3	27299436	AX.90902540	4	178457344	8.98039e-14	-2.85035
AX.86268041	3	5760522	AX.91631185	4	185274889	2.77733e-12	2.75571
AX.91598190	4	7306743	AX.86270977	4	202663453	5.32851e-17	4.07466
AX.90631171	3	199552035	AX.90909429	4	203129747	5.12308e-14	3.50575
AX.90835691	3	162014699	AX.90909883	4	204704428	1.35215e-12	2.88016
AX.91473815	1	109956644	AX.91640912	4	235890438	1.43358e-12	2.84017
AX.86239359	1	24510735	AX.91221805	4	237215537	8.91529e-13	2.85275
AX.91581413	3	148493402	AX.91643137	5	6453669	1.1205e-12	2.99436
AX.90622784	1	246488208	AX.90929443	5	32118762	2.16444e-15	3.19894
AX.86269697	4	7146560	AX.86314808	5	42390511	7.14486e-15	3.03107
AX.91545273	2	191068100	AX.123947897	5	69326991	3.02006e-13	3.43854
AX.123944471	1	176095594	AX.90627324	5	70044671	1.72264e-12	2.81067
AX.90841611	3	184275391	AX.90627324	5	70044671	8.94662e-14	3.38573
AX.91441374	1	226177852	AX.91440251	5	174411617	3.46049e-12	3.20012
AX.91380241	1	220980715	AX.123945116	5	175181814	7.56083e-13	3.00335
AX.91547991	2	206224387	AX.91838410	5	194868904	6.32765e-14	3.28859
AX.86283342	2	6472868	AX.90972629	5	198712027	3.65225e-12	2.80515
AX.90907653	4	196824549	AX.90973047	5	200134636	3.76726e-15	4.15501
AX.86329082	2	201134955	AX.91385423	5	202812658	3.00778e-12	-3.03136
AX.90784466	2	204029119	AX.91385423	5	202812658	2.91837e-12	-3.04394
AX.90575055	2	4204349	AX.123948098	5	213909488	3.81479e-15	3.04512
AX.91420905	1	219770403	AX.86249817	6	13479964	7.19806e-13	3.14326
AX.86265822	1	207022210	AX.86272982	6	16793897	1.89293e-12	3.24499
AX.91402742	5	59808288	AX.91226082	6	28126265	2.30158e-13	3.5098
AX.91512402	2	17092184	AX.91691770	6	57394551	3.61888e-12	3.08905
AX.91594728	3	220451536	AX.90996155	6	74102128	9.00713e-13	3.29072
AX.90668014	1	65729272	AX.91596131	6	108420224	4.12629e-15	3.12732
AX.123946762	3	8884867	AX.91701029	6	108528460	3.25073e-13	4.23832
AX.86249817	6	13479964	AX.91702568	6	116772518	2.13752e-15	3.46461
AX.91544495	2	186695092	AX.86273611	6	118288396	5.88562e-13	3.27722
AX.91553332	2	235545259	AX.86250734	6	124624372	1.07979e-12	3.09928
AX.90950887	5	113225596	AX.86250734	6	124624372	3.31873e-15	3.4441
AX.86260704	3	216133932	AX.91010217	6	127763194	1.60731e-13	3.14159
AX.90590444	1	140320241	AX.91011297	6	131324854	6.82954e-14	4.71525
AX.91630136	4	179147349	AX.86317400	6	135634123	1.04847e-12	2.74261
AX.90719060	1	262613692	AX.91013565	6	139399871	7.39267e-13	-3.8633
AX.90633655	1	83432921	AX.90634254	6	140466347	2.24828e-13	2.81279
AX.86289509	3	151145882	AX.91014024	6	140869847	2.00939e-14	2.82986
AX.90776134	2	173850918	AX.91014137	6	141238482	9.01096e-13	2.64142
AX.91642416	5	2775414	AX.91707347	6	141246261	2.86009e-13	4.12741
AX.86293104	5	156467532	AX.91015873	6	147393630	1.0904e-13	3.14034
AX.90628170	2	13870650	AX.90646963	6	147428477	6.48648e-14	4.58253
AX.90973047	5	200134636	AX.86294584	6	149134883	5.02658e-13	4.61306
AX.91517664	2	46028277	AX.86273849	6	149449966	1.16855e-12	-2.52906
AX.91442923	1	45511637	AX.91017601	6	153272941	1.68234e-12	-7.8734
AX.86265156	1	101731535	AX.91017601	6	153272941	4.87894e-14	-4.82176
AX.91515596	2	34345625	AX.91017601	6	153272941	1.39922e-12	5.05958
AX.123944991	4	180547084	AX.91017601	6	153272941	2.50599e-13	5.43584
AX.90627324	5	70044671	AX.91017601	6	153272941	1.86047e-17	6.13102
AX.90973047	5	200134636	AX.91017601	6	153272941	1.87945e-14	5.64115
AX.91225561	5	204548407	AX.91017601	6	153272941	1.66576e-12	6.60228
AX.86281048	6	42597121	AX.91017601	6	153272941	3.53144e-14	7.90722
AX.90994021	6	66152370	AX.91017601	6	153272941	1.7647e-12	6.14707
AX.86316932	6	79784441	AX.91017601	6	153272941	2.27218e-12	4.45089
AX.90916510	4	227961161	AX.90637332	6	155404838	6.04708e-16	3.26621
AX.90627324	5	70044671	AX.91710173	6	155835746	2.61705e-12	5.94459
AX.91441374	1	226177852	AX.91018423	6	156117894	4.80588e-14	-3.78425
AX.91017601	6	153272941	AX.91018471	6	156356176	3.18771e-13	5.03306
AX.86265156	1	101731535	AX.90612924	6	160021683	1.46331e-14	2.92606
AX.90973047	5	200134636	AX.86325047	6	160622666	4.10196e-15	4.45287
AX.91421396	6	2385687	AX.91020631	6	163979220	1.81873e-12	3.15258
AX.90820866	3	104443026	AX.91031139	7	35341092	3.34926e-12	-2.7919
AX.123946222	1	276995964	AX.90562161	7	116562540	3.75389e-13	-3.01449
AX.91427102	4	169211727	AX.91052510	7	118300436	3.63524e-12	2.62704
AX.86293467	5	204167767	AX.91394681	7	121986286	1.22275e-13	-3.18693
AX.123944788	3	101955115	AX.86252092	7	123972991	1.9625e-16	3.40622
AX.90627324	5	70044671	AX.91736191	7	126826409	1.90656e-12	3.19789
AX.86325602	6	140905737	AX.91055195	7	128445025	5.57211e-13	3.48542
AX.91006267	6	113670281	AX.91057344	7	136255343	4.56168e-13	2.79517
AX.91413705	2	209496396	AX.86259464	7	137834968	1.43296e-12	2.6956
AX.123947679	5	6924169	AX.91738866	7	142679201	1.08013e-13	3.12465
AX.86242136	2	47114632	AX.86295733	7	147608760	9.92467e-15	5.46738
AX.123950070	7	14462953	AX.86295733	7	147608760	9.92467e-15	5.46738
AX.86259030	6	12325412	AX.86274950	7	151536567	1.34265e-12	-2.73764
AX.86294528	6	138360412	AX.86275019	7	163190898	2.53722e-12	2.93721
AX.91691770	6	57394551	AX.90618444	7	164831951	2.79557e-12	3.77952
AX.86288469	3	8770902	AX.91381368	7	165458521	6.1899e-14	2.64723
AX.86265156	1	101731535	AX.86275080	8	488695	5.75458e-14	3.00654
AX.86240487	1	154508506	AX.91745648	8	1963679	6.35467e-14	2.67307
AX.123945289	7	85638796	AX.91070837	8	7578804	2.06528e-12	3.5632
AX.91225643	5	208751411	AX.91394948	8	14776257	5.43543e-13	2.85559
AX.90904338	4	184947054	AX.91073340	8	17179480	4.95492e-14	2.77805
AX.91712248	6	167075240	AX.91074352	8	21388159	3.2254e-12	2.4925
AX.91556350	3	15483658	AX.86319452	8	53138301	7.85175e-13	-3.12467
AX.90870837	4	56286809	AX.123945413	8	90833852	1.18214e-15	3.28752
AX.86245881	4	15651634	AX.86296624	8	101489430	8.98866e-13	2.726
AX.86242136	2	47114632	AX.91097346	8	111703783	1.70894e-12	-4.18912
AX.123950070	7	14462953	AX.91097346	8	111703783	1.70894e-12	-4.18912
AX.91410427	3	205772946	AX.91770041	8	133556923	1.80759e-12	2.6829
AX.91480436	1	146719304	AX.86320382	8	149200083	8.88758e-13	3.06291
AX.86317123	6	100146385	AX.86254080	8	165725512	4.45177e-14	3.01154
AX.86266184	1	260782088	AX.91113030	8	167452278	3.05994e-12	2.73881
AX.86278846	1	277602268	AX.91449170	8	173307668	3.53174e-13	2.706
AX.86249817	6	13479964	AX.90605047	8	173353588	3.25944e-14	3.9221
AX.90627324	5	70044671	AX.91115470	8	175737705	9.74943e-13	4.89635
AX.91417378	7	145915260	AX.91778782	9	3410135	8.03788e-16	3.05514
AX.91014859	6	143922165	AX.86320634	9	4983949	1.10814e-12	-2.78537
AX.90838402	3	172629197	AX.86276380	9	12867398	3.46102e-13	3.16562
AX.90626872	7	173194482	AX.86276396	9	14727890	3.70102e-14	3.8671
AX.86294448	6	130349418	AX.123945502	9	14907658	4.95561e-13	4.4225
AX.91202114	8	150247006	AX.91119608	9	14957961	4.93306e-13	3.20886
AX.91445903	4	11412299	AX.90644500	9	17635563	3.66683e-15	3.10403
AX.86327029	3	14970727	AX.86320849	9	34102322	3.71983e-12	-2.62424
AX.86290383	4	31130605	AX.86276502	9	34242075	1.37661e-13	2.90429
AX.90961366	5	155536346	AX.86254487	9	34727354	4.35522e-14	3.45974
AX.91407316	1	4764981	AX.86254488	9	34727892	2.82144e-12	2.63072
AX.90667568	1	64199111	AX.91128678	9	49858456	8.10713e-13	2.64927
AX.90644423	6	152082824	AX.86298025	9	101465204	1.36325e-12	7.69169
AX.91740405	7	151081889	AX.86298025	9	101465204	1.36325e-12	7.69169
AX.91103941	8	135213268	AX.86298025	9	101465204	1.36325e-12	7.69169
AX.90739800	2	34918553	AX.123945546	9	105064919	1.79687e-12	3.10038
AX.90614771	5	200369163	AX.90602723	9	105565059	2.15892e-12	3.00894
AX.123944501	1	222134417	AX.86259203	9	109964127	3.12519e-12	2.75335
AX.90971293	5	193823005	AX.91145805	9	115767828	2.50373e-13	3.32804
AX.90610652	7	133051605	AX.91800155	9	117089766	2.57647e-12	2.922
AX.90799092	3	20178009	AX.86255256	9	124567952	6.29248e-13	2.83333
AX.91017601	6	153272941	AX.91427917	9	126940502	5.76012e-13	7.53798
AX.86273554	6	110134904	AX.91802303	9	129103414	6.90319e-15	3.89487
AX.86317483	6	147501920	AX.91449344	9	134294654	7.82531e-13	2.70397
AX.91120406	9	17734099	AX.86321800	9	143526646	2.34024e-12	-2.86973
AX.86242136	2	47114632	AX.86263437	9	144308202	1.84353e-14	6.306
AX.123950070	7	14462953	AX.86263437	9	144308202	1.84353e-14	6.306
AX.90905806	4	190341321	AX.123945570	9	147491750	2.87616e-12	2.89285
AX.90791534	2	229263842	AX.91202641	9	151247567	4.75055e-13	2.77363
AX.86249726	6	702334	AX.91155768	9	151634691	5.23252e-17	3.30583
AX.91402035	3	19254358	AX.91155961	9	152254908	1.08162e-13	-2.7101
AX.90578313	3	199019188	AX.91806707	9	153303571	9.57758e-13	-3.33446
AX.123945698	5	215259706	AX.123945578	9	154247743	2.52277e-14	2.86754
AX.91641762	4	240544234	AX.91156929	9	155469426	3.10004e-12	2.80153
AX.91442475	5	2474812	AX.86255618	10	6688491	4.7551e-13	3.26844
AX.91511008	2	9505657	AX.91809337	10	12184836	3.40001e-12	-2.86098
AX.91053495	7	121943869	AX.91436934	10	72811545	4.78395e-13	-2.98532
AX.86323853	4	240817163	AX.91187823	10	116891356	2.04235e-12	2.94231
AX.91388388	9	156200679	AX.91829243	10	119104001	7.89195e-13	3.24052
AX.90648907	1	2691620	AX.91829522	10	120714577	1.7503e-13	4.62811
AX.86321360	9	94432509	AX.91189641	10	124233200	2.01532e-14	2.79419
AX.91587193	3	179986363	AX.91191146	10	129928272	2.84029e-12	2.83919
AX.90920222	4	240749490	AX.90600181	10	141591658	2.22052e-12	2.95454
AX.90708112	1	222797650	AX.123945713	10	141619861	1.59717e-14	3.28146
AX.91066300	7	168639026	AX.91194569	10	142509809	1.09366e-12	2.96613
AX.91701029	6	108528460	AX.86257037	10	142762648	3.75879e-13	4.22938
AX.91017601	6	153272941	AX.86299476	10	146676771	2.80284e-15	4.97291
AX.91710173	6	155835746	AX.86299476	10	146676771	9.37532e-13	5.2775
AX.123945689	3	168482460	AX.90629530	10	147011874	3.38339e-12	2.79175
AX.86326862	8	120802435	AX.91196517	10	149413210	1.17662e-13	3.18473

## Sheet: result_heterotic_QTLCorl Pval A
Marker	Chr	positon	Corl	Pval
AX.123944360	1	4983841	0.245407	3.02241e-10
AX.86302827	1	11955865	0.337828	1.41357e-18
AX.91387468	1	12517968	0.223289	1.10032e-08
AX.86160840	1	14566042	0.312057	6.06171e-16
AX.91449095	1	36347493	0.274857	1.41995e-12
AX.91465427	1	64261324	0.285038	1.90023e-13
AX.91465789	1	66169327	0.389219	1.29054e-24
AX.90633655	1	83432921	0.21459	4.10146e-08
AX.91473815	1	109956644	0.244225	3.69606e-10
AX.90590444	1	140320241	0.316614	2.16485e-16
AX.91479911	1	144050935	0.233445	2.20883e-09
AX.91480436	1	146719304	0.24192	5.45663e-10
AX.86285673	1	162542042	0.438214	1.84972e-31
AX.86285781	1	174153354	0.410465	1.91234e-27
AX.123944471	1	176095594	0.386305	3.04087e-24
AX.91393328	1	180337781	0.272705	2.1494e-12
AX.86307517	1	190610531	0.302265	5.22069e-15
AX.91420905	1	219770403	0.283965	2.3583e-13
AX.91380241	1	220980715	0.299186	1.01042e-14
AX.90632029	1	221241106	0.315455	2.81764e-16
AX.90707717	1	221406174	0.238935	8.98342e-10
AX.91494408	1	221808395	0.391787	6.01931e-25
AX.86286116	1	222371706	0.408557	3.50035e-27
AX.90708112	1	222797650	0.449682	3.13479e-33
AX.91441374	1	226177852	0.244393	3.59188e-10
AX.123946124	1	267896371	0.434551	6.58533e-31
AX.90720872	1	269597677	0.415928	3.3152e-28
AX.123946205	1	276992931	0.411108	1.55854e-27
AX.86279085	1	292863910	0.279173	6.11478e-13
AX.90732507	2	8888770	0.321166	7.60284e-17
AX.90619372	2	8921212	0.270628	3.1957e-12
AX.90732620	2	9278556	0.346849	1.47318e-19
AX.86242136	2	47114632	0.561007	2.02638e-54
AX.91544495	2	186695092	0.220643	1.6514e-08
AX.91545273	2	191068100	0.214552	4.12479e-08
AX.91547610	2	204034701	0.409859	2.31814e-27
AX.91555801	3	12412843	0.421939	4.64319e-29
AX.86327029	3	14970727	0.250581	1.23672e-10
AX.86268184	3	25955307	0.356206	1.3045e-20
AX.90817678	3	92151248	0.342622	4.28959e-19
AX.91579532	3	137711958	0.352125	3.79292e-20
AX.90830348	3	140793826	0.359692	5.17862e-21
AX.90842946	3	188906757	0.245407	3.02241e-10
AX.91594728	3	220451536	0.268314	4.95152e-12
AX.91445903	4	11412299	0.243238	4.36894e-10
AX.90867251	4	43340627	0.219527	1.95676e-08
AX.123944935	4	74637970	0.419625	9.94129e-29
AX.91219570	4	127406966	0.233445	2.20883e-09
AX.90901493	4	174962847	0.243366	4.27578e-10
AX.86291408	4	176460898	0.376628	4.92939e-23
AX.86291437	4	180053538	0.248486	1.78017e-10
AX.123944991	4	180547084	0.315444	2.82429e-16
AX.90907653	4	196824549	0.343537	3.40884e-19
AX.86270977	4	202663453	0.319834	1.03449e-16
AX.90909429	4	203129747	0.227757	5.47942e-09
AX.86291746	4	217369219	0.24722	2.21495e-10
AX.90601221	4	225732051	0.415875	3.37231e-28
AX.91640912	4	235890438	0.244225	3.69606e-10
AX.90604521	4	239503968	0.332085	5.73947e-18
AX.123945039	5	860651	0.451401	1.67817e-33
AX.91442475	5	2474812	0.248772	1.69421e-10
AX.123947897	5	69326991	0.368751	4.44511e-22
AX.90627324	5	70044671	0.261381	1.79336e-11
AX.90961366	5	155536346	0.227051	6.1233e-09
AX.90963390	5	164123299	0.29502	2.43874e-14
AX.91440251	5	174411617	0.272407	2.27582e-12
AX.123945116	5	175181814	0.239603	8.04004e-10
AX.90973047	5	200134636	0.320584	8.69885e-17
AX.91225561	5	204548407	0.22401	9.84247e-09
AX.91225980	6	8140019	0.377575	3.76802e-23
AX.86249817	6	13479964	0.487832	1.25007e-39
AX.90984360	6	28097907	0.286185	1.50718e-13
AX.91226082	6	28126265	0.246754	2.39966e-10
AX.90985169	6	31008272	0.262981	1.33711e-11
AX.91691770	6	57394551	0.276186	1.09726e-12
AX.90996155	6	74102128	0.241243	6.11309e-10
AX.86316932	6	79784441	0.351168	4.86123e-20
AX.86273522	6	102756965	0.337411	1.56656e-18
AX.91003959	6	105265687	0.371005	2.38372e-22
AX.90606028	6	107038517	0.261593	1.72518e-11
AX.91004502	6	107367017	0.429777	3.36751e-30
AX.91701029	6	108528460	0.269926	3.65169e-12
AX.86273554	6	110134904	0.254399	6.31306e-11
AX.90620935	6	115903236	0.374352	9.36287e-23
AX.91702568	6	116772518	0.395836	1.78446e-25
AX.86294388	6	119876370	0.305123	2.80798e-15
AX.91703853	6	122952598	0.239511	8.1634e-10
AX.86317333	6	128792691	0.289183	8.1817e-14
AX.86294448	6	130349418	0.344264	2.83772e-19
AX.91011297	6	131324854	0.316614	2.16485e-16
AX.90634254	6	140466347	0.21459	4.10146e-08
AX.91707347	6	141246261	0.235363	1.61717e-09
AX.91015328	6	145490721	0.387519	2.13031e-24
AX.91015574	6	146381011	0.351952	3.96704e-20
AX.90646963	6	147428477	0.401564	3.10314e-26
AX.86294584	6	149134883	0.313499	4.38472e-16
AX.90644423	6	152082824	0.396375	1.51593e-25
AX.91017601	6	153272941	0.451509	1.61375e-33
AX.91710173	6	155835746	0.334568	3.14273e-18
AX.91018471	6	156356176	0.215982	3.33519e-08
AX.91448178	6	166166355	0.301787	5.78686e-15
AX.123950070	7	14462953	0.561038	1.99307e-54
AX.91736191	7	126826409	0.232088	2.74931e-09
AX.91055195	7	128445025	0.289904	7.05555e-14
AX.91740405	7	151081889	0.396375	1.51593e-25
AX.90599366	7	162967986	0.425355	1.49204e-29
AX.91742742	7	163679141	0.406505	6.67505e-27
AX.90618444	7	164831951	0.297577	1.42233e-14
AX.90646864	7	165788238	0.370859	2.48228e-22
AX.91097346	8	111703783	0.329273	1.12754e-17
AX.91098446	8	115829144	0.443429	2.95232e-32
AX.90607960	8	116442228	0.239511	8.1634e-10
AX.91768015	8	122005869	0.234822	1.76636e-09
AX.91103941	8	135213268	0.396375	1.51593e-25
AX.91114493	8	172404637	0.314174	3.76581e-16
AX.90605047	8	173353588	0.411045	1.59008e-27
AX.123945502	9	14907658	0.344264	2.83772e-19
AX.90644500	9	17635563	0.243238	4.36894e-10
AX.86320849	9	34102322	0.250581	1.23672e-10
AX.86254487	9	34727354	0.227051	6.1233e-09
AX.86298025	9	101465204	0.396375	1.51593e-25
AX.123945546	9	105064919	0.280937	4.31533e-13
AX.91408980	9	120081633	0.227471	5.73218e-09
AX.91802303	9	129103414	0.254399	6.31306e-11
AX.91839917	9	130573267	0.276049	1.12679e-12
AX.86263437	9	144308202	0.275376	1.2843e-12
AX.91155300	9	149901329	0.305075	2.83758e-15
AX.90587179	9	152634692	0.259016	2.75844e-11
AX.91806700	9	153262438	0.274857	1.41995e-12
AX.91806707	9	153303571	0.326204	2.33809e-17
AX.86255618	10	6688491	0.248772	1.69421e-10
AX.91182697	10	97546309	0.365754	1.01019e-21
AX.91186598	10	112084761	0.230859	3.34843e-09
AX.91190472	10	127441988	0.462062	3.2162e-35
AX.86256943	10	139828809	0.359893	4.90795e-21
AX.86257037	10	142762648	0.28923	8.10263e-14
AX.86256981	10	144513547	0.361614	3.09562e-21
AX.86299476	10	146676771	0.30312	4.33998e-15
AX.86259122	10	146694714	0.38726	2.29859e-24
