# Supplementary material for: Epistasis Activation Contributes Substantially to Heterosis in Temperate by Tropical Maize Hybrids
Source: Front Plant Sci. 2022 Jul 11;13:921608. doi: 10.3389/fpls.2022.921608 (PMC9313604; doi:10.3389/fpls.2022.921608)
Supplement: Supplementary file 5 [file Table_5.XLSX]

## Sheet: a×a
Marker1	Chr1	Positon1	Marker2	Chr2	Positon2	P value	Effect
AX.90703830	1	207544148	AX.91401837	1	224091257	1.3364e-12	2.62564
AX.90703830	1	207544148	AX.91619359	4	119770290	1.3364e-12	2.62564
AX.90703830	1	207544148	AX.91620433	4	125108184	1.3364e-12	2.62564
AX.91401837	1	224091257	AX.91707333	6	141275303	1.15247e-12	2.6805
AX.91401837	1	224091257	AX.91078354	8	38117557	8.00835e-13	2.66005
AX.91401837	1	224091257	AX.90613354	8	105781102	5.71325e-13	2.70415
AX.91401837	1	224091257	AX.91433035	8	106855434	6.01922e-13	2.42491
AX.91401837	1	224091257	AX.91781516	9	17982733	5.88223e-13	2.5023
AX.91401837	1	224091257	AX.86321365	9	95473229	2.37636e-13	3.26221
AX.90878061	4	83734674	AX.91781516	9	17982733	3.03634e-12	2.10464
AX.91619359	4	119770290	AX.91707333	6	141275303	1.15247e-12	2.6805
AX.91619359	4	119770290	AX.91078354	8	38117557	8.00835e-13	2.66005
AX.91619359	4	119770290	AX.90613354	8	105781102	5.71325e-13	2.70415
AX.91619359	4	119770290	AX.91433035	8	106855434	6.01922e-13	2.42491
AX.91619359	4	119770290	AX.91781516	9	17982733	5.88223e-13	2.5023
AX.91619359	4	119770290	AX.86321365	9	95473229	2.37636e-13	3.26221
AX.91620433	4	125108184	AX.91707333	6	141275303	1.15247e-12	2.6805
AX.91620433	4	125108184	AX.91078354	8	38117557	8.00835e-13	2.66005
AX.91620433	4	125108184	AX.90613354	8	105781102	5.71325e-13	2.70415
AX.91620433	4	125108184	AX.91433035	8	106855434	6.01922e-13	2.42491
AX.91620433	4	125108184	AX.91781516	9	17982733	5.88223e-13	2.5023
AX.91620433	4	125108184	AX.86321365	9	95473229	2.37636e-13	3.26221
AX.90901990	4	176500590	AX.91781516	9	17982733	3.03634e-12	2.10464
AX.90643719	5	21933231	AX.91781516	9	17982733	3.03634e-12	2.10464
AX.86295506	7	115805103	AX.91162006	10	19079652	1.60448e-12	2.84117
AX.86295506	7	115805103	AX.123949673	10	35587455	1.60448e-12	2.84117
AX.86295506	7	115805103	AX.86255993	10	45108791	1.60448e-12	2.84117
AX.86295506	7	115805103	AX.91175010	10	68580663	1.60448e-12	2.84117
AX.86295506	7	115805103	AX.91821609	10	77813450	1.60448e-12	2.84117
AX.86321365	9	95473229	AX.91162006	10	19079652	5.66802e-14	3.0057
AX.86321365	9	95473229	AX.123949673	10	35587455	5.66802e-14	3.0057
AX.86321365	9	95473229	AX.86255993	10	45108791	5.66802e-14	3.0057
AX.86321365	9	95473229	AX.91175010	10	68580663	5.66802e-14	3.0057
AX.86321365	9	95473229	AX.91821609	10	77813450	5.66802e-14	3.0057

## Sheet: a×d
Marker1	Chr1	Positon1	Marker2	Chr2	Positon2	P value	Effect
AX.90601981	1	60146946	AX.90629704	7	174225147	1.75289e-12	2.60219
AX.90601981	1	60146946	AX.90582560	8	161624665	1.75289e-12	2.60219
AX.86240989	1	207513822	AX.91401837	1	224091257	5.38829e-13	2.16628
AX.86240989	1	207513822	AX.91619359	4	119770290	5.38829e-13	2.16628
AX.86240989	1	207513822	AX.91620433	4	125108184	5.38829e-13	2.16628
AX.86241087	1	216593482	AX.91401837	1	224091257	1.47736e-13	2.39619
AX.86241087	1	216593482	AX.90878061	4	83734674	9.04252e-13	1.94957
AX.86241087	1	216593482	AX.91619359	4	119770290	1.47736e-13	2.39619
AX.86241087	1	216593482	AX.91620433	4	125108184	1.47736e-13	2.39619
AX.86241087	1	216593482	AX.90901990	4	176500590	9.04252e-13	1.94957
AX.86241087	1	216593482	AX.90643719	5	21933231	9.04252e-13	1.94957
AX.91401837	1	224091257	AX.123944561	1	287492708	7.64951e-14	3.27507
AX.91401837	1	224091257	AX.90914854	4	222043525	1.76526e-12	3.47766
AX.91401837	1	224091257	AX.91094017	8	99561895	8.14207e-13	3.0275
AX.123944561	1	287492708	AX.91619359	4	119770290	7.64951e-14	3.27507
AX.123944561	1	287492708	AX.91620433	4	125108184	7.64951e-14	3.27507
AX.91619359	4	119770290	AX.90914854	4	222043525	1.76526e-12	3.47766
AX.91619359	4	119770290	AX.91094017	8	99561895	8.14207e-13	3.0275
AX.91620433	4	125108184	AX.90914854	4	222043525	1.76526e-12	3.47766
AX.91620433	4	125108184	AX.91094017	8	99561895	8.14207e-13	3.0275
AX.89993378	4	208848050	AX.86321365	9	95473229	4.07193e-12	2.94001
AX.89993378	4	208848050	AX.91162006	10	19079652	8.39637e-14	3.16876
AX.89993378	4	208848050	AX.123949673	10	35587455	8.39637e-14	3.16876
AX.89993378	4	208848050	AX.86255993	10	45108791	8.39637e-14	3.16876
AX.89993378	4	208848050	AX.91175010	10	68580663	8.39637e-14	3.16876
AX.89993378	4	208848050	AX.91821609	10	77813450	8.39637e-14	3.16876
AX.86247571	4	215595952	AX.86321365	9	95473229	4.07193e-12	2.94001
AX.86247571	4	215595952	AX.91162006	10	19079652	8.39637e-14	3.16876
AX.86247571	4	215595952	AX.123949673	10	35587455	8.39637e-14	3.16876
AX.86247571	4	215595952	AX.86255993	10	45108791	8.39637e-14	3.16876
AX.86247571	4	215595952	AX.91175010	10	68580663	8.39637e-14	3.16876
AX.86247571	4	215595952	AX.91821609	10	77813450	8.39637e-14	3.16876
AX.90581079	5	31500417	AX.86321365	9	95473229	4.07193e-12	2.94001
AX.90581079	5	31500417	AX.91162006	10	19079652	8.39637e-14	3.16876
AX.90581079	5	31500417	AX.123949673	10	35587455	8.39637e-14	3.16876
AX.90581079	5	31500417	AX.86255993	10	45108791	8.39637e-14	3.16876
AX.90581079	5	31500417	AX.91175010	10	68580663	8.39637e-14	3.16876
AX.90581079	5	31500417	AX.91821609	10	77813450	8.39637e-14	3.16876
AX.90612393	7	158932624	AX.91418125	8	135349639	2.49442e-12	2.23468
AX.90612393	7	158932624	AX.91770388	8	135418168	2.49442e-12	2.23468
AX.91764382	8	102745477	AX.86321365	9	95473229	4.07193e-12	2.94001
AX.91764382	8	102745477	AX.91162006	10	19079652	8.39637e-14	3.16876
AX.91764382	8	102745477	AX.123949673	10	35587455	8.39637e-14	3.16876
AX.91764382	8	102745477	AX.86255993	10	45108791	8.39637e-14	3.16876
AX.91764382	8	102745477	AX.91175010	10	68580663	8.39637e-14	3.16876
AX.91764382	8	102745477	AX.91821609	10	77813450	8.39637e-14	3.16876

## Sheet: result_heterotic_QTLCorl Pval A
Marker	Chr	positon	Corl	Pval
AX.90601981	1	60146946	0.461806	2.59372e-21
AX.86240989	1	207513822	0.559943	1.69769e-32
AX.90703830	1	207544148	0.504674	9.35074e-26
AX.86241087	1	216593482	0.538503	9.84684e-30
AX.91401837	1	224091257	0.570381	6.45877e-34
AX.123944561	1	287492708	0.514707	6.87571e-27
AX.90878061	4	83734674	0.520283	1.5518e-27
AX.91619359	4	119770290	0.570381	6.45877e-34
AX.91620433	4	125108184	0.570381	6.45877e-34
AX.90901990	4	176500590	0.520283	1.5518e-27
AX.89993378	4	208848050	0.501686	2.00112e-25
AX.86247571	4	215595952	0.501686	2.00112e-25
AX.86247601	4	219396525	0.473871	1.68283e-22
AX.86271120	4	219397929	0.473871	1.68283e-22
AX.90914854	4	222043525	0.487226	7.16228e-24
AX.90643719	5	21933231	0.520283	1.5518e-27
AX.90581079	5	31500417	0.501686	2.00112e-25
AX.91707333	6	141275303	0.472957	2.07808e-22
AX.86295506	7	115805103	0.499621	3.37073e-25
AX.90612393	7	158932624	0.483543	1.73467e-23
AX.90629704	7	174225147	0.461806	2.59372e-21
AX.91078354	8	38117557	0.564549	4.07008e-33
AX.91094017	8	99561895	0.505533	7.50336e-26
AX.91764382	8	102745477	0.501686	2.00112e-25
AX.90613354	8	105781102	0.522733	7.99971e-28
AX.91433035	8	106855434	0.537489	1.3155e-29
AX.91769900	8	132783811	0.473871	1.68283e-22
AX.91418125	8	135349639	0.483549	1.73216e-23
AX.91770388	8	135418168	0.483549	1.73216e-23
AX.90582560	8	161624665	0.461806	2.59372e-21
AX.91781516	9	17982733	0.486413	8.71409e-24
AX.86321365	9	95473229	0.505508	7.55133e-26
AX.91162006	10	19079652	0.505094	8.39665e-26
AX.123949673	10	35587455	0.505094	8.39665e-26
AX.86255993	10	45108791	0.505094	8.39665e-26
AX.91175010	10	68580663	0.505094	8.39665e-26
AX.91821609	10	77813450	0.505094	8.39665e-26
